# Supplementary material for: Comparative Analysis of Production Performance and Physiological Responses in Snowy White Chickens Reared at Different Altitudes
Source: Life (Basel). 2026 May 28;16(6):912. doi: 10.3390/life16060912 (PMC13302352; doi:10.3390/life16060912)
Supplement: Supplementary file 1 [file life-16-00912-s001.zip]

Archive with 1 entries (1 files):
- life-4262270-supplementary.pdf
